# Supplementary material for: In Silico Prediction of Alkaline Phosphatase Interaction with the Natural Inhibitory 5-Azaindoles Guitarrin C and D
Source: Molecules. 2024 Dec 3;29(23):5701. doi: 10.3390/molecules29235701 (PMC11643677; doi:10.3390/molecules29235701)
Supplement: Supplementary file 1 [file molecules-29-05701-s001.zip]

Archive with 1 entries (1 files):
- molecules-3312536-supplementary.pdf
